# Supplementary material for: Designing a Conserved Immunogenic Peptide Construct from the Nucleocapsid Protein of Puumala orthohantavirus
Source: Viruses. 2024 Jun 26;16(7):1030. doi: 10.3390/v16071030 (PMC11281540; doi:10.3390/v16071030)
Supplement: Supplementary file 1 [file viruses-16-01030-s001.zip]

Archive with 1 entries (1 files):
- viruses-2988064-supplementary.pdf
